# Supplementary material for: Assessment of HPV Knowledge and Awareness among Students and Staff at IBB University, Niger State, Nigeria: Implications for Health Education and Prevention
Source: Healthcare (Basel). 2024 Mar 15;12(6):665. doi: 10.3390/healthcare12060665 (PMC10970435; doi:10.3390/healthcare12060665)
Supplement: Supplementary file 1 [file healthcare-12-00665-s001.zip]

Archive with 1 entries (1 files):
- healthcare-2841273-supplementary.pdf
